# Supplementary material for: Utilization of Flow Cytometry, Metabolomic Analyses and a Feline Infectious Peritonitis Case Study to Evaluate the Physiological Impact of Polyprenyl Immunostimulant
Source: Cells. 2025 May 21;14(10):752. doi: 10.3390/cells14100752 (PMC12110054; doi:10.3390/cells14100752)
Supplement: Supplementary file 1 [file cells-14-00752-s001.zip]

Archive with 2 entries (2 files):
- cells-3590469-Supplementary Figure.pdf
- cells-3590469-supplementary_table_Common plasma and cell metabolites for cells.xlsx
