# Supplementary material for: Utilization of Flow Cytometry, Metabolomic Analyses and a Feline Infectious Peritonitis Case Study to Evaluate the Physiological Impact of Polyprenyl Immunostimulant
Source: Cells. 2025 May 21;14(10):752. doi: 10.3390/cells14100752 (PMC12110054; doi:10.3390/cells14100752)
Supplement: Supplementary file 1 [file cells-14-00752-s001.zip › cells-3590469-supplementary_table_Common plasma and cell metabolites for cells.xlsx]

## Sheet: All groups all entities
Metabolite name	Formula	Mass	KEGG ID
(-)-Sacculatal	C20 H30 O2	336.205
(+)-Blennin D	C15 H22 O4	206.166
(+)-Dysideapalaunic acid	C25 H40 O2	371.303
(+)-Hirusten-12-oic acid	C15 H20 O5	206.166
(±)8,9-DHET	C20 H34 O4	336.205	C14773
(±)8-HETE	C20 H32 O3	336.205	C14776
(17alpha,23S)-17,23-Epoxy-29-hydroxy-27-norlanosta-1,8-diene-3,15,24-trione	C29 H40 O5	447.335
(20R)-20-hydroxypregn-4-en-3-one	C21 H32 O2	336.205
(23R)-3alpha,5beta,7alpha,23-Tetrahydroxycholan-24-oic Acid	C24 H40 O6	371.303
(24R)-1α,24-dihydroxy-22-oxa-20-epivitamin D3 / (24R)-1α,24-dihydroxy-22-oxa-20-epicholecalciferol	C26 H42 O4	371.303
(24R)-24-fluoro-1α,25-dihydroxyvitamin D2 / (24R)-24-fluoro-1α,25-dihydroxyergocalciferol	C28 H43 F O3	447.335
(2Z,6E)-3,7,11,15,19-Pentamethyl-2,6-eicosadien-1-ol	C25 H48 O	371.303
(3alpha,5beta,11beta,17beta)-9-Fluoro-17-methylandrostane-3,11,17-triol	C20 H33 F O3	336.205	C14616
(3S)-11-cis-3-hydroxyretinal	C20 H28 O2	336.205
(3S,5R,6R)-3,5-dihydroxy-6,7-didehydro-5,6-dihydro-12'-apo-beta-caroten-12'-al	C25 H34 O3	371.303	C14044
(4Z,7Z,10Z,13Z,16Z,19Z)-4,7,10,13,1 6,19-Docosahexaenoic acid	C22 H32 O2	336.205	C06429
(5E,10E)-19-fluoro-1α,25-dihydroxyvitamin D3 / (5E,10E)-19-fluoro-1α,25-dihydroxycholecalciferol	C27 H43 F O3	371.303
(6S)-6,19-ethano-25-hydroxy-6,19-dihydrovitamin D3 / (6S)-6,19-ethano-25-hydroxy-6,19-dihydrocholecalciferol	C29 H48 O2	447.335
(8)-Gingerol	C19 H30 O4	336.205	C17495
(E)-2-Octenyl 2-methyl-(E)-2-butenoate	C13 H22 O2	188.141
(E)-3,7-Dimethyl-6-octenyl 3,7-dimethyl-2,6-octadienoate	C20 H38 O2	336.205
(E,E)-3,7,11-Trimethyl-2,6,10-dodecatrienyl octanoate	C23 H40 O2	336.205
(R)-1-O-[b-D-Glucopyranosyl-(1-6)-b-D-glucopyranoside]-1,3-octanediol	C20 H38 O12	336.205
(Z)-3-Hexenyl hexadecanoate	C22 H42 O2	336.205
(Z)-5-Dodecenyl (Z)-5-dodecenoate	C24 H44 O2	371.303
1-(5Z,8Z,11Z,14Z,17Z-Eicosapentaenoyl)-sn-glycero-3-phosphocholine	C28 H49 N O7 P	447.335
1-(6-[5]-ladderane-hexanoyl)-2-(8-[3]-ladderane-octanyl)-sn-glycero-3-phospho-(1'-sn-glycerol)	C44 H71 O9 P	789.552
1-(8-[5]-ladderane-octanoyl)-2-(8-[3]-ladderane-octanyl)-sn-glycerol	C43 H68 O4	789.552
1-(9Z,1Z-octadecadienoyl)-2-(10Z,13Z,16Z,19Z-docosatetraenoyl)-3-O-[hydroxymethyl-N,N,N-trimethyl-beta-alanine]-glycerol	C50 H86 N O7	382.324
1,1,2-Triphenylpropane	C21 H20	336.205	C14278
1,2-Benzisothiazol-3(2H)-one	C7 H5 N O S	382.324
1,7-Pentatriacontadien-11-ol	C35 H68 O	507.332
10,14-Dimethylpentadecyl butyrate	C21 H42 O2	336.205
10-Hydroxy capric acid	C10 H20 O3	188.141	C02774
10-Octadecynoic acid	C18 H32 O2	336.205
10S,14S-Dimethyl-1-octadecene	C20 H40	336.205
11,12-dihydroxy arachidic acid	C20 H40 O4	336.205
11-acetoxy-3beta,6alpha-dihydroxy-24-methyl-27-nor-9,11-seco-5alpha-cholesta-7,22E-dien-9-one.	C29 H46 O5	447.335
11-Cyclohexylundecanoic acid	C17 H32 O2	257.272	C12100
11-dehydro-TXB2-d4	C20 H28 D4 O6	336.205
11-Eicosenoic acid, 14-hydroxy-, [R-(Z)]-; 11-Eicosenoic acid, 14-hydroxy-, (Z)-D-(+)-; Lesquerolic acid	C20 H38 O3	336.205
11-O-Demethyl-17-O-deacetylvindoline	C22 H28 N2 O5	336.205	C04318
11Z-Heptadecenyl acetate	C19 H36 O2	336.205
12alpha-Hydroxy-3-oxochola-4,6-dien-24-oic Acid	C24 H34 O4	371.303
12-HETE-G	C23 H38 O5	336.205
12-HpOME(10E)	C18 H34 O4	336.205
12-hydroxy-5,8,10-heptadecatrienoic acid	C17 H28 O3	257.272
12-keto-10,11,14,15-tetrahydro-LTB4	C20 H34 O4	336.205	C14773
12-Octadecynoic acid; 12-Stearolic acid	C18 H32 O2	336.205
12S,13R-EpOME	C18 H32 O3	336.205	C08368
12S-HEPE	C20 H30 O3	336.205
13,14-dihydro-15-keto-PGF1α	C20 H36 O5	336.205
13,14-dihydroxy-docosanoic acid	C22 H44 O4	336.205
13,19-Dimethylpentatriacontane	C37 H76	507.332
13S-HOTrE(gamma)	C18 H30 O3	336.205
13S-HpOTrE	C18 H30 O4	336.205	C04785
14,19-Dihydroaspidospermatine	C21 H28 N2 O2	336.205
14-Fluoro-11Z-tetradecenyl acetate	C16 H29 F O2	206.166
14-hydroxy-5Z-tetradecenoic acid	C14 H26 O3	206.166
14R-HpOME(12E)	C18 H34 O4	336.205
14S-Methyl-1-octadecene	C19 H38	336.205
15R-PGE2 methyl ester, 15-acetate	C23 H36 O6	336.205
16:3(2E,9E,11E)(3Me,5Me[S],7My,15Me)	C20 H32 O2	336.205
16-Hydroxy hexadecanoic acid	C16 H32 O3	257.272	C18218
16-hydroxy-9Z-hexadecenoic acid	C16 H30 O3	206.166
17R-HDHA	C22 H32 O3	336.205
1beta,3beta,5alpha,6beta-tetrahydroxyandrostan-17-one	C19 H30 O5	336.205
1α,21-dihydroxy-20-oxo-22,23,24,25,26,27-hexanorvitamin D3 / 1α,21-dihydroxy-20-oxo-22,23,24,25,26,27-hexanorcholecalciferol	C21 H30 O4	336.205
1α,23-dihydroxy-24,25,26,27-tetranorvitamin D3 / 1α,23-dihydroxy-24,25,26,27-tetranorcholecalciferol	C23 H36 O3	336.205
1α,25-dihydroxy-19-nor-22-oxavitamin D3 / 1α,25-dihydroxy-19-nor-22-oxacholecalciferol	C25 H42 O4	371.303
1α-hydroxy-24-methylvitamin D2 / 1α-hydroxy-24-methylergocalciferol	C29 H46 O2	447.335
2,2,4,4-Tetramethyl-6-(1-oxobutyl)-1,3,5-cyclohexanetrione	C14 H20 O4	188.141
2,4-dimethyl-tetradecanoic acid	C16 H32 O2	257.272
20:2(5Z,9Z)(11Me,15Me,19Me)	C23 H42 O2	336.205
20:3 Stigmasteryl ester	C49 H80 O2	382.324
20-hydroxypregn-4-en-3-one	C21 H32 O2	336.205
21-Fluoro-11beta,17-dihydroxy-6alpha-methylpregn-4-ene-3,20-dione	C22 H31 F O4	336.205	C15320
22:2(3Z,16Z)	C22 H40 O2	336.205
24-hydroxy-10Z-tetracosenoic acid	C24 H46 O3	371.303
24-Nor-5beta-chol-22-ene-3alpha,6alpha-diol	C23 H38 O2	336.205
25-hydroxy-16,17-didehydrovitamin D3 / 25-hydroxy-16,17-didehydrocholecalciferol	C27 H42 O2	371.303
26,26,26,27,27,27-hexafluoro-25-hydroxyvitamin D3 / 26,26,26,27,27,27-hexafluoro-25-hydroxycholecalciferol	C27 H38 F6 O2	371.303
26:2(5Z,9Z)(24Me)	C27 H50 O2	447.335
28-Glucosyl-3b,23-dihydroxy-12,19(29)-ursadien-28-oate 3-arabinoside	C41 H64 O13	735.48
2-Angeloyl-9-(3-methyl-2E-pentenoyl)-2b,9a-dihydroxy-4Z,10(14)-oplopadien-3-one	C26 H36 O5	371.303
2-Carboxy-4-dodecanolide	C13 H22 O4	188.141
2E,4E,8E,10E-Dodecatetraenedioic acid	C12 H14 O4	188.141
2-hydroxy-heneicosanoic acid	C21 H42 O3	336.205
2-hydroxy-tridecanoic acid	C13 H26 O3	188.141
2-oxo-heneicosanoic acid	C21 H40 O3	336.205
2R-hydroxy-linoleic acid	C18 H32 O3	336.205	C08368
2Z-Penten-1-ol	C5 H10 O	382.324
2α-(3-Hydroxypropyl)-1α,25-dihydroxy-19-norvitamin D3	C29 H50 O4	447.335
2β-hydroxyvitamin D3 / 2β-hydroxycholecalciferol	C27 H44 O2	371.303
3,3-dimethyl-nonanoic acid	C11 H22 O2	188.141
3',4',5'-Trimethoxycinnamyl alcohol acetate	C14 H18 O5	188.141
3',4'-Dihydrorhodovibrin	C41 H62 O2	735.48	C15887
30:4(15Z,18Z,21Z,24Z)	C30 H52 O2	447.335
34:5(19Z,22Z,25Z,28Z,31Z)	C34 H58 O2	507.332
34:6(16Z,19Z,22Z,25Z,28Z,31Z)	C34 H56 O2	507.332
35S-Methylokadaic acid 7-hexadecanoate	C61 H100 O14	382.324
3alpha,12alpha,16alpha-Trihydroxy-5beta-cholan-24-oic Acid	C24 H40 O5	371.303
3alpha,12beta-Dihydroxy-5beta-chol-6-en-24-oic Acid	C24 H38 O4	371.303
3beta-Fluoro-5beta-pregnan-20-one	C21 H33 F O	336.205	C14981
3beta-Hydroxylanostane-7,11-dione acetate	C32 H52 O4	507.332	C15379
3-Deoxyvitamin D3	C27 H44	371.303
3-Methyl-3-butenyl hexadecanoate	C21 H40 O2	336.205
3-methyl-nonanoic acid	C10 H20 O2	#N/A
3-Methyl-undecanoic acid	C12 H24 O2	188.141
3Z,6Z,9Z,12Z,15Z-Pentacosapentaene	C25 H42	371.303
3Z,6Z,9Z,12Z,15Z-Tricosapentaene	C23 H38	336.205
4,4''-bis(N-feruloyl)serotonin	C40 H38 N4 O8	735.48
4,5β-Dihydrocortisone	C21 H30 O5	336.205	C05469
4,8 dimethylnonanoyl carnitine	C18 H36 N O4	336.205
4alpha-methyl-24-methylene-cholestan-3beta,8beta,11beta-triol	C29 H50 O3	447.335
4-Dodecylbenzenesulfonic acid	C18 H30 O3 S	336.205
4-hydroxy lauric acid	C12 H24 O3	188.141
4-Hydroxy-16,18-tritriacontanedione	C33 H64 O3	507.332
4-Hydroxybenzaldehyde	C7 H6 O2	382.324	C00633
4-oxo-docosanoic acid	C22 H42 O3	336.205
5alpha-Androstane-3beta,17beta-diol diacetate	C23 H36 O4	336.205	C15346
5beta-Chola-8(14),11-dien-24-oic Acid	C24 H36 O2	371.303
5-Methyl-2-pentylthiazole	C9 H15 N S	382.324
5-Pentacosyl-1,3-benzenediol	C31 H56 O2	507.332
5-Tridecynoic acid	C13 H22 O2	188.141
6alpha-Fluoro-17beta-hydroxyandrost-4-en-3-one propionate	C22 H31 F O3	336.205	C15321
6E-Tetradecenyl acetate	C16 H30 O2	206.166
7,10-Heptadecadiynoic acid	C17 H26 O2	257.272
7,11-Octadecadiynoic acid	C18 H28 O2	336.205
7E,9E-Dodecadienyl acetate	C14 H24 O2	188.141
7E-Dodecenyl acetate	C14 H26 O2	226.192
7-oxo-11E,13-Tetradecadienoic acid	C14 H22 O3	188.141
7-oxo-11E-Tetradecenoic acid	C14 H24 O3	188.141
7Z, 10Z, 13Z, 16Z, 19Z-Docosapentaenoic acid	C22 H34 O2	336.205	C16513
7Z,10Z,13Z-Docosatrienoic acid	C22 H38 O2	336.205
7Z-Docosene	C22 H44	336.205
8, 12, 16, 19 (20)-docosatetraenoic acid; C22:4n-3,6,10,14	C22 H36 O2	336.205
8E,10E-Tetradecadienyl acetate	C16 H28 O2	206.166
8E-Hydroxy-4,8-dimethyl-4,9-decadienal	C12 H20 O2	188.141
8-HpOME(6E)	C18 H34 O4	336.205
9-deoxy-9-methylene-16,16-dimethyl -PGE2	C23 H38 O4	336.205
9-methyl-hexadecanoic acid	C17 H34 O2	257.272
9R-HOME(10E)	C18 H34 O3	336.205
9R-HOME(12Z)	C18 H34 O3	336.205
9Z,11E,13-Tetradecatrienal	C14 H22 O	188.141
9Z,12Z,15E-Octadecatrienoic acid	C18 H30 O2	336.205
9Z,12Z-Octadecadienyl acetate	C20 H36 O2	336.205
9Z-Hexadecen-1-ol	C16 H32 O	257.272
Abietic acid	C20 H30 O2	336.205
Acebutolol	C18 H28 N2 O4	336.205	C06803
Aclacinomycin S	C36 H45 N O13	507.332	C18635
alhpa-tocopheronic acid	C16 H24 O5	206.166
Allodeoxycholic acid	C24 H40 O4	371.303	C17687
alpha-D-galactosyl undecaprenyl diphosphate	C61 H102 O12 P2	382.324	C04507
alpha-Ethyl-alpha,beta-diphenyl-2-pyridineethanol	C21 H21 N O	336.205	C15028
Aminocaproic acid	C6 H13 N O2	382.324	C02378
Arachidic acid	C20 H40 O2	336.205	C06425
Aspidodasycarpine	C21 H26 N2 O4	336.205	C09039
Aspidospermine	C22 H30 N2 O2	336.205	C09042
Atazanavir	C38 H52 N6 O7	507.332	D07471
bacteriohopane-,32,33,34-triol-35-cyclitolguanine	C42 H75 N3 O8	567.352
Brosimacutin C	C20 H22 O5	336.205
Bufanolide skeleton	C24 H38 O2	371.303	C19660
Buthiobate	C21 H28 N2 S2	336.205	C18930
C12:4n-2,4,8,10	C12 H16 O2	188.141
C19:2n-6,9	C19 H34 O2	336.205
C20 Sulfatide	C44 H85 N O11 S	789.552
C24 Sulfatide	C48 H93 N O11 S	382.324
C24:1 Sulfatide	C48 H91 N O11 S	382.324
C24-OH Sulfatide	C48 H93 N O12 S	382.324
Cer(d18:1/16:0)	C34 H67 N O3	507.332	C00195
Cer(d18:1/17:0)	C35 H69 N O3	507.332
Ceriporic acid B	C21 H38 O4	336.205
Ceriporic acid C	C21 H36 O4	336.205
CerP(d18:1/16:0)	C34 H68 N O6 P	507.332
Chlorovulone II	C20 H28 O5	336.205
cholest-5,24-dien-3beta-ol 3-O-beta-D-glucopyranoside	C33 H54 O6	507.332
cholesterol sulfate	C27 H46 O4 S	447.335	C18043
cis-3-Hexenyl pyruvate	C9 H14 O3	382.324
cis-Jasmone	C11 H16 O	188.141	C08490
Coixenolide	C38 H70 O4	507.332	C17566
CP 339818	C21 H24 N2	336.205	C13847
Cucujolide IX	C12 H18 O2	188.141
Culinariside	C45 H87 N O10	581.368
Cuscohygrine	C13 H24 N2 O	188.141	C06183
Cyclovariegatin	C18 H10 O8	257.272
Dehydrocarpaine I	C28 H48 N2 O4	447.335
Derriobtusone B	C19 H12 O6	336.205
Desmosdumotin C	C19 H20 O4	336.205
DG(12:0/22:2(13Z,16Z)/0:0)[iso2]	C37 H68 O5	507.332
DG(14:0/22:3(10Z,13Z,16Z)/0:0)[iso2]	C39 H70 O5	507.332
DG(14:1(9Z)/22:3(10Z,13Z,16Z)/0:0)[iso2]	C39 H68 O5	507.332
DG(15:0/22:3(10Z,13Z,16Z)/0:0)[iso2]	C40 H72 O5	735.48
DG(15:1(9Z)/20:2(11Z,14Z)/0:0)[iso2]	C38 H68 O5	507.332
DG(15:1(9Z)/22:1(11Z)/0:0)[iso2]	C40 H74 O5	735.48
DG(17:2(9Z,12Z)/19:0/0:0)[iso2]	C39 H72 O5	735.48
DG(17:2(9Z,12Z)/20:3(8Z,11Z,14Z)/0:0)[iso2]	C40 H68 O5	735.48
DG(18:4(6Z,9Z,12Z,15Z)/18:4(6Z,9Z,12Z,15Z)/0:0)	C39 H60 O5	507.332
DG(19:1(9Z)/16:1(9Z)/0:0)[iso2]	C38 H70 O5	507.332
DG(19:1(9Z)/20:5(5Z,8Z,11Z,14Z,17Z)/0:0)[iso2]	C42 H70 O5	567.352
DG(19:1(9Z)/22:6(4Z,7Z,10Z,13Z,16Z,19Z)/0:0)[iso2]	C44 H72 O5	789.552
DG(22:4(7Z,10Z,13Z,16Z)/22:5(7Z,10Z,13Z,16Z,19Z)/0:0)[iso2]	C47 H74 O5	382.324
DGTA(18:1/22:4(10Z,13Z,16Z,19Z))	C48 H84 N O7	382.324
diginatigenin	C23 H34 O6	336.205
DL-10-hydroxy stearic acid	C18 H36 O3	336.205
Docosanedioic acid	C22 H42 O4	336.205	C19625
Dodecaprenyl diphosphate	C60 H100 O7 P2	382.324
Dodecyl acetate	C14 H28 O2	206.166
dodecyl undecanoate	C23 H46 O2	371.303
Doxercalciferol	C28 H44 O2	447.335
D-Phenylalanine	C9 H11 N O2	382.324	C02265
E,E-13-HpODE	C18 H32 O4	336.205
Edetate	C10 H16 N2 O8	#N/A	C00284
Eicosanedioic acid	C20 H38 O4	336.205
Emmotin A	C16 H22 O4	206.166
Epipregnanolone	C21 H34 O2	336.205
Ergosta-5,7,24(28)-trienol	C28 H42 O	447.335
Erinacine C	C25 H38 O6	371.303
Erythrinasinate A	C38 H66 O4	507.332
Erythromycin B	C37 H67 N O12	507.332	C06653
Erythromycin D	C36 H65 N O12	507.332	C06633
Estradiol valerate	C23 H32 O3	336.205	C12859
Etioporphyrin III	C32 H38 N4	507.332
formyl 3,5-dimethyl-dodecanoate	C15 H30 O2	206.166
FPL64176	C22 H21 N O3	336.205	C13759
Furmecyclox	C14 H21 N O3	188.141	C18912
Gamma-linolenyl carnitine	C25 H44 N O4	371.303
GlcCer(d16:1(4E)/20:0(2OH))	C42 H81 N O9	789.552
Heptadecyl acetate	C19 H38 O2	336.205
Heptyl acetate	C9 H18 O2	382.324
Herbimycin	C30 H42 N2 O9	447.335	C11225
Hericene A	C35 H56 O5	507.332
Herniarin	C10 H8 O3	188.141	C09268
Hexadecanedioic acid	C16 H30 O4	206.166	C08260
Hexadecanoic acid, 2-fluoro-; 2-Fluoropalmitic acid	C16 H31 F O2	206.166
hexyl hexadecanoate	C22 H44 O2	336.205
hexyl octadecanoate	C24 H48 O2	371.303
Hiragonic acid	C16 H26 O2	206.166
Homodolicholide	C29 H48 O6	447.335
Isopropyl 7Z-dodecenoate	C15 H28 O2	206.166
Jasmonic acid	C12 H18 O3	188.141	C08491
Kolanone	C33 H42 O4	507.332	C09948
Linoleamide	C18 H33 N O	336.205
Linoleyl palmitate	C34 H64 O2	507.332
L-Tryptophan	C11 H12 N2 O2	188.141	C00078
Lucidenic acid K	C27 H36 O7	371.303
Lupeoside	C41 H68 O10	735.48
LysoPC(16:1(9Z))	C24 H49 N O7 P	371.303	C04230
LysoPC(18:2(9Z,12Z))	C26 H51 N O7 P	371.303	C04230
LysoPC(20:2(11Z,14Z))	C28 H55 N O7 P	447.335	C04230
LysoPC(20:3(8Z,11Z,14Z))	C28 H53 N O7 P	447.335	C04230
LysoPC(20:4(5Z,8Z,11Z,14Z))	C28 H51 N O7 P	447.335	C04230
LysoPC(22:5(4Z,7Z,10Z,13Z,16Z))	C30 H53 N O7 P	447.335	C04230
LysoPC(22:6(4Z,7Z,10Z,13Z,16Z,19Z))	C30 H51 N O7 P	447.335	C04230
LysoPE(0:0/18:0)	C23 H48 N O7 P	371.303
LysoPE(0:0/18:1(11Z))	C23 H46 N O7 P	479.3
LysoPE(0:0/18:2(9Z,12Z))	C23 H44 N O7 P	336.205
LysoPE(0:0/20:0)	C25 H52 N O7 P	371.303
LysoPE(0:0/20:2(11Z,14Z))	C25 H48 N O7 P	371.303
LysoPE(0:0/20:4(5Z,8Z,11Z,14Z))	C25 H44 N O7 P	371.303
LysoPE(0:0/22:0)	C27 H56 N O7 P	447.335
LysoPE(0:0/22:4(7Z,10Z,13Z,16Z))	C27 H48 N O7 P	447.335
LysoPE(0:0/22:6(4Z,7Z,10Z,13Z,16Z,19Z))	C27 H44 N O7 P	371.303
LysoPE(0:0/24:1(15Z))	C29 H58 N O7 P	447.335
LysoPE(0:0/24:6(6Z,9Z,12Z,15Z,18Z,21Z))	C29 H48 N O7 P	447.335
LysoPE(20:3(5Z,8Z,11Z)/0:0)	C25 H46 N O7 P	371.303
Marshmine	C20 H21 N O5	336.205
Mayolene-18	C36 H64 O4	507.332
methyl 8-[2-(2-formyl-vinyl)-3-hydroxy-5-oxo-cyclopentyl]-octanoate	C17 H26 O5	257.272
methyl 9-butylperoxy-10,12-octadecadienoate	C23 H42 O4	336.205
Methyl jasmonate	C13 H20 O3	188.141	C11512
methyl-10-hydroperoxy-8E,12Z,15Z-octadecatrienoate	C19 H32 O4	336.205
Methyloctatropine	C17 H32 N O2	257.272	C06830
MG(0:0/14:0/0:0)	C17 H34 O4	257.272
MG(0:0/22:2(13Z,16Z)/0:0)	C25 H46 O4	371.303
MG(16:0/0:0/0:0)[rac]	C19 H38 O4	336.205
MG(18:0/0:0/0:0)[rac]	C21 H42 O4	336.205
MG(18:2(9Z,12Z)/0:0/0:0)[rac]	C21 H38 O4	336.205
Monoolein	C21 H40 O4	336.205
Muricatenol	C37 H68 O6	507.332
Myrtucommulone A	C38 H52 O10	507.332
Myxochelin B	C20 H25 N3 O6	336.205	C12221
N-(2'-(4-benzenesulfonamide)-ethyl) arachidonoyl amine	C28 H42 N2 O3 S	447.335
N-Acetyl-leucyl-leucine	C14 H26 N2 O4	188.141	C11333
N'-arachidonoyl-N''-diethyl ethylene diamine; N'-arachidonoyl-N''-diethylethylenediamine	C26 H46 N2 O	371.303
N-Benzoyl-D-arginine	C13 H18 N4 O3	188.141	C03001
NeuAcalpha2-3Galbeta-Cer(d18:1/16:0)	C51 H94 N2 O16	382.324
NeuAcalpha2-3Galbeta-Cer(d18:1/20:0)	C55 H102 N2 O16	382.324
Ngaione (-)	C15 H22 O3	206.166	C09689
N-Hexadecanoylpyrrolidine	C20 H39 N O	336.205
N-hydroxy arachidonoyl amine	C20 H33 N O2	336.205
Nigakilactone B	C22 H32 O6	336.205	C17013
N-Isobutyl-2,4,8-decatrienamide	C14 H23 N O	188.141
Nitenin	C22 H28 O4	336.205
N-Methylethanolamine phosphate	C3 H10 N O4 P	447.335	C01210
N-oleoyl tyrosine	C27 H43 N O4	371.303
N-palmitoyl glutamic acid	C21 H39 N O5	336.205
N-palmitoyl serine	C19 H37 N O4	336.205
N-palmitoyl threonine	C20 H39 N O4	336.205
N-palmitoyl tyrosine	C25 H41 N O4	371.303
N-stearoyl serine	C21 H41 N O4	336.205
N-stearoyl tyrosine	C27 H45 N O4	447.335
N-tryptophanyl-35-aminobacteriohopane-32,33,34-triol	C46 H73 N3 O4	581.368
Octadecanoic acid, 18-fluoro-	C18 H35 F O2	336.205
Octadecyl fumarate	C22 H40 O4	336.205
Oleyl laurate	C30 H58 O2	496.447
Oseltamivir	C16 H28 N2 O4	206.166	C08092
PA(18:0/13:0)	C34 H67 O8 P	507.332
PA(21:0/16:0)	C40 H79 O8 P	735.48
PA(O-16:0/12:0)	C31 H63 O7 P	507.332
PC(0:0/18:1(9Z))[U]	C26 H53 N O7 P	371.303
PC(14:0/0:0)[U]	C22 H47 N O7 P	336.205
PC(15:1(9Z)/21:0)	C44 H87 N O8 P	581.368
PC(16:0/0:0)[S]	C24 H51 N O7 P	371.303
PC(16:0/20:4(5Z,8Z,11Z,14Z))	C44 H81 N O8 P	789.552
PC(16:1(9Z)/2:0)	C26 H51 N O8 P	371.303
PC(17:1(10Z)/0:0)	C25 H51 N O7 P	371.303
PC(18:1(11Z)/20:2(11Z,14Z))	C46 H87 N O8 P	382.324	C00157
PC(18:1(9Z)/14:1(9Z))	C40 H77 N O8 P	735.48	C00157
PC(18:3(9Z,12Z,15Z)/0:0)[U]	C26 H49 N O7 P	371.303
PC(18:4(6Z,9Z,12Z,15Z)/13:0)	C39 H71 N O8 P	711.48
PC(19:1(9Z)/0:0)	C27 H55 N O7 P	447.335
PC(2:0/O-16:0)[U]	C26 H54 N O7 P	371.303
PC(20:2(11Z,14Z)/15:1(9Z))	C43 H81 N O8 P	789.552
PC(20:3(5Z,8Z,11Z)/18:1(11Z))	C46 H85 N O8 P	382.324	C00157
PC(20:3(5Z,8Z,11Z)/18:2(9Z,12Z))	C46 H83 N O8 P	382.324	C00157
PC(20:3(8Z,11Z,14Z)/14:0)	C42 H79 N O8 P	567.352	C00157
PC(20:3(8Z,11Z,14Z)/15:1(9Z))	C43 H79 N O8 P	789.552
PC(20:3(8Z,11Z,14Z)/18:3(6Z,9Z,12Z))	C46 H81 N O8 P	581.368	C00157
PC(20:3(8Z,11Z,14Z)/20:5(5Z,8Z,11Z,14Z,17Z))	C48 H81 N O8 P	382.324	C00157
PC(20:4(5Z,8Z,11Z,14Z)/18:3(9Z,12Z,15Z))	C46 H79 N O8 P	581.368	C00157
PC(20:4(8Z,11Z,14Z,17Z)/20:1(11Z))	C48 H87 N O8 P	382.324	C00157
PC(20:5(5Z,8Z,11Z,14Z,17Z)/20:2(11Z,14Z))	C48 H83 N O8 P	382.324	C00157
PC(22:0/12:0)[U]	C42 H85 N O8 P	789.552
PC(22:1(11Z)/15:1(9Z))	C45 H87 N O8 P	581.368
PC(22:2(13Z,16Z)/18:4(6Z,9Z,12Z,15Z))	C48 H85 N O8 P	382.324	C00157
PC(22:6(4Z,7Z,10Z,13Z,16Z,19Z)/19:0)	C49 H87 N O8 P	382.324
PC(O-16:0/0:0)[S]	C24 H53 N O6 P	371.303
PC(O-16:0/1:0)	C25 H53 N O7 P	371.303
PC(O-16:0/2:0)[U]	C26 H55 N O7 P	371.303
PC(O-18:0/1:0)	C27 H57 N O7 P	447.335
PC(O-18:0/2:0)[S]	C28 H59 N O7 P	447.335
PC(O-18:1(9Z)/0:0)	C26 H55 N O6 P	371.303
PC(O-18:1(9Z)/2:0)[S]	C28 H57 N O7 P	447.335
PC(O-19:0/22:0)	C49 H101 N O7 P	382.324
PC(P-18:1(11Z)/18:0)	C44 H87 N O7 P	581.368
PC(P-20:0/14:0)	C42 H85 N O7 P	789.552
PC(P-20:0/15:1(9Z))	C43 H85 N O7 P	789.552
PE(14:0/15:1(9Z))	C34 H66 N O8 P	507.332
PE(15:0/0:0)	C20 H42 N O7 P	336.205
PE(16:0/0:0)	C21 H44 N O7 P	336.205
PE(17:0/15:0)	C37 H74 N O8 P	507.332
PE(17:1(9Z)/14:0)	C36 H70 N O8 P	507.332
PE(17:2(9Z,12Z)/17:0)	C39 H74 N O8 P	735.48
PE(18:0/0:0)	C23 H48 N O7 P	371.303
PE(18:0/18:3(9Z,12Z,15Z))[U]	C41 H76 N O8 P	735.48
PE(18:0/O-18:0)[U]	C41 H84 N O7 P	567.352
PE(18:1(9Z)/0:0)[U]	C23 H46 N O7 P	479.3
PE(18:2(6Z,9Z)/18:2(6Z,9Z))[U]	C41 H74 N O8 P	735.48
PE(18:3(9Z,12Z,15Z)/15:0)	C38 H70 N O8 P	507.332	C00350
PE(18:3(9Z,12Z,15Z)/16:0)	C39 H72 N O8 P	735.48
PE(18:3(9Z,12Z,15Z)/22:1(13Z))	C45 H82 N O8 P	581.368	C00350
PE(19:0/0:0)	C24 H50 N O7 P	371.303
PE(19:1(9Z)/20:5(5Z,8Z,11Z,14Z,17Z))	C44 H76 N O8 P	789.552
PE(20:0/22:4(7Z,10Z,13Z,16Z))	C47 H86 N O8 P	382.324	C00350
PE(20:3(5Z,8Z,11Z)/22:0)	C47 H88 N O8 P	382.324	C00350
PE(20:3(8Z,11Z,14Z)/19:0)	C44 H82 N O8 P	789.552
PE(20:3(8Z,11Z,14Z)/22:5(7Z,10Z,13Z,16Z,19Z))	C47 H78 N O8 P	382.324	C00350
PE(20:4(5Z,8Z,11Z,14Z)/0:0)	C25 H44 N O7 P	371.303
PE(21:0/22:4(7Z,10Z,13Z,16Z))	C48 H88 N O8 P	382.324
PE(21:0/22:6(4Z,7Z,10Z,13Z,16Z,19Z))	C48 H84 N O8 P	382.324
PE(22:1(11Z)/19:1(9Z))	C46 H88 N O8 P	382.324
PE(22:5(4Z,7Z,10Z,13Z,16Z)/18:2(9Z,12Z))	C45 H76 N O8 P	581.368	C00350
PE(22:5(7Z,10Z,13Z,16Z,19Z)/16:1(9Z))	C43 H74 N O8 P	789.552	C00350
PE(22:5(7Z,10Z,13Z,16Z,19Z)/18:1(9Z))	C45 H78 N O8 P	581.368	C00350
PE(22:6(4Z,7Z,10Z,13Z,16Z,19Z)/0:0)	C27 H44 N O7 P	371.303
PE(22:6(4Z,7Z,10Z,13Z,16Z,19Z)/19:0)	C46 H80 N O8 P	581.368
PE(24:1(15Z)/20:2(11Z,14Z))	C49 H92 N O8 P	382.324	C00350
PE(9:0/10:0)[U]	C24 H48 N O8 P	371.303
PE(9:0/9:0)[U]	C23 H46 N O8 P	371.303
PE(O-18:0/19:1(9Z))	C42 H84 N O7 P	789.552
PE(O-20:0/17:2(9Z,12Z))	C42 H82 N O7 P	789.552
PE(P-18:0/17:0)	C40 H80 N O7 P	735.48
PE(P-18:1(9Z)/20:5(5Z,8Z,11Z,14Z,17Z))	C43 H74 N O7 P	789.552
PE(P-20:0/19:1(9Z))	C44 H86 N O7 P	581.368
pentadecyl butyrate	C19 H38 O2	336.205
Pentosidine	C17 H26 N6 O4	257.272
Persicachrome	C25 H36 O3	371.303
Persin	C23 H40 O4	336.205
PGD2-d4	C20 H28 D4 O5	336.205
PGF2α-11-acetate methyl ester	C23 H38 O6	336.205
PGH2-EA	C23 H39 N O4	336.205
PGPC	C29 H57 N O10 P	447.335
Phytuberin	C17 H26 O4	257.272	C09709
PI(18:0/0:0)	C27 H53 O12 P	447.335
PI(20:1(11Z)/14:1(9Z))	C43 H79 O13 P	789.552
PI(20:1(11Z)/18:3(6Z,9Z,12Z))	C47 H83 O13 P	382.324
PI(20:4(5Z,8Z,11Z,14Z)/0:0)	C29 H49 O12 P	447.335
PI(22:6(4Z,7Z,10Z,13Z,16Z,19Z)/17:1(9Z))	C48 H79 O13 P	382.324
PI-Cer(d20:0/26:0)	C52 H104 N O11 P	382.324
Pimozide	C28 H29 F2 N3 O	447.335	C07566
Pivaloylcarnitine	C12 H24 N O4	188.141
Promegestone	C22 H30 O2	336.205	C14208
Prosopinine	C16 H33 N O3	257.272
PS(12:0/13:0)	C31 H60 N O10 P	507.332
PS(12:0/15:1(9Z))	C33 H62 N O10 P	507.332
PS(16:1(9Z)/21:0)	C43 H82 N O10 P	789.552
PS(17:0/20:2(11Z,14Z))	C43 H80 N O10 P	789.552
PS(17:1(9Z)/21:0)	C44 H84 N O10 P	789.552
PS(18:0/19:0)	C43 H84 N O10 P	789.552
PS(18:0/21:0)	C45 H88 N O10 P	581.368
PS(18:0/22:1(11Z))	C46 H88 N O10 P	382.324
PS(18:3(6Z,9Z,12Z)/21:0)	C45 H82 N O10 P	581.368
PS(19:0/0:0)	C25 H50 N O9 P	371.303
PS(19:0/21:0)	C46 H90 N O10 P	382.324
PS(19:0/22:4(7Z,10Z,13Z,16Z))	C47 H84 N O10 P	382.324
PS(19:1(9Z)/22:0)	C47 H90 N O10 P	382.324
PS(19:1(9Z)/22:1(11Z))	C47 H88 N O10 P	382.324
PS(19:1(9Z)/22:2(13Z,16Z))	C47 H86 N O10 P	382.324
PS(19:1(9Z)/22:4(7Z,10Z,13Z,16Z))	C47 H82 N O10 P	382.324
PS(20:0/0:0)	C26 H52 N O9 P	371.303
PS(20:0/19:1(9Z))	C45 H86 N O10 P	581.368
PS(20:0/22:1(11Z))	C48 H92 N O10 P	382.324
PS(20:1(11Z)/22:1(11Z))	C48 H90 N O10 P	382.324
PS(20:2(11Z,14Z)/20:0)	C46 H86 N O10 P	382.324
PS(20:4(5Z,8Z,11Z,14Z)/22:0)	C48 H86 N O10 P	382.324
PS(20:5(5Z,8Z,11Z,14Z,17Z)/22:0)	C48 H84 N O10 P	382.324
PS(21:0/0:0)	C27 H54 N O9 P	447.335
PS(21:0/15:1(9Z))	C42 H80 N O10 P	789.552
PS(21:0/17:0)	C44 H86 N O10 P	819.597
PS(22:0/0:0)	C28 H56 N O9 P	447.335
PS(22:0/22:4(7Z,10Z,13Z,16Z))	C50 H90 N O10 P	382.324
PS(22:0/22:6(4Z,7Z,10Z,13Z,16Z,19Z))	C50 H86 N O10 P	382.324
PS(22:1(11Z)/0:0)	C28 H54 N O9 P	447.335
PS(22:1(11Z)/20:5(5Z,8Z,11Z,14Z,17Z))	C48 H82 N O10 P	382.324
PS(22:4(7Z,10Z,13Z,16Z)/22:1(11Z))	C50 H88 N O10 P	382.324
PS(22:6(4Z,7Z,10Z,13Z,16Z,19Z)/21:0)	C49 H84 N O10 P	382.324
PS(O-16:0/13:0)	C35 H70 N O9 P	507.332
PS(O-16:0/18:3(9Z,12Z,15Z))	C40 H74 N O9 P	735.48
PS(O-16:0/22:0)	C44 H88 N O9 P	581.368
PS(O-18:0/0:0)	C24 H50 N O8 P	371.303
PS(O-18:0/20:2(11Z,14Z))	C44 H84 N O9 P	789.552
PS(O-20:0/0:0)	C26 H54 N O8 P	371.303
PS(P-16:0/0:0)	C22 H44 N O8 P	336.205
PS(P-16:0/13:0)	C35 H68 N O9 P	507.332
PS(P-16:0/14:1(9Z))	C36 H68 N O9 P	507.332
PS(P-16:0/15:1(9Z))	C37 H70 N O9 P	507.332
PS(P-16:0/16:1(9Z))	C38 H72 N O9 P	507.332
PS(P-16:0/17:2(9Z,12Z))	C39 H72 N O9 P	735.48
PS(P-18:0/20:2(11Z,14Z))	C44 H82 N O9 P	789.552
PS(P-20:0/18:3(6Z,9Z,12Z))	C44 H80 N O9 P	789.552
PS(P-20:0/19:1(9Z))	C45 H86 N O9 P	581.368
PS(P-20:0/20:3(8Z,11Z,14Z))	C46 H84 N O9 P	382.324
Quinestrol	C25 H32 O2	371.303	C07619
Quinolin-2-ol	C9 H7 N O	382.324	C06338
R-cucujolide V	C14 H22 O2	188.141
Reduced riboflavin	C17 H22 N4 O6	257.272	C01007
Sambutoxin	C28 H39 N O4	447.335
SM(d16:1/16:0)	C37 H76 N2 O6 P	507.332
SM(d16:1/20:0)	C41 H84 N2 O6 P	567.352
SM(d17:1/17:0)	C39 H80 N2 O6 P	735.48
SM(d18:2/16:0)	C39 H78 N2 O6 P	735.48
SM(d18:2/24:1)	C47 H92 N2 O6 P	382.324
Sphinganine	C18 H39 N O2	336.205	C00836
Stearamide	C18 H37 N O	336.205	C13846
Stoloniferone G	C28 H44 O5	447.335
Taurocholic acid	C26 H45 N O7 S	371.303	C05122
Tauroursodeoxycholic acid	C26 H45 N O6 S	371.303	C16868
Teleocidin B-1	C28 H41 N3 O2	447.335	C05150
terpentecin	C20 H28 O6	336.205
tetradecanyl 14-methyl-hexadecanoate	C31 H62 O2	507.332
TG(12:0/12:0/12:0)	C39 H74 O6	735.48	C00422
trans,trans-Farnesyl phosphate	C15 H27 O4 P	206.166	C20121
trans-dodec-3-enoic acid	C12 H22 O2	188.141
TrHA	C23 H34 O2	336.205
Triphenyl phosphate	C18 H15 O4 P	257.272	C14235
Tris(butoxyethyl)phosphate	C18 H39 O7 P	336.205	C14446
tritriacontane-16,18-dione	C33 H64 O2	507.332	C08394
Undecyl acetate	C13 H26 O2	188.141
WIN I(S)	C21 H28 N2 O3	336.205	C06497
Zymosterone	C27 H42 O	371.303

## Sheet: One Way ANOVA
Common metabolites found in feline blood and THP-1 celll lysates that were modulated by 2-fold in the presence of PI treatment. Sphinglipid metabolites are highlighted in yellow.
(-)-Sacculatal
(+)-Blennin D
(+)-Dysideapalaunic acid
(+)-Hirusten-12-oic acid
(±)8-HETE
(17alpha,23S)-17,23-Epoxy-29-hydroxy-27-norlanosta-1,8-diene-3,15,24-trione
(20R)-20-hydroxypregn-4-en-3-one
(23R)-3alpha,5beta,7alpha,23-Tetrahydroxycholan-24-oic Acid
(24R)-24-fluoro-1α,25-dihydroxyvitamin D2 / (24R)-24-fluoro-1α,25-dihydroxyergocalciferol
(3S)-11-cis-3-hydroxyretinal
(5E,10E)-19-fluoro-1α,25-dihydroxyvitamin D3 / (5E,10E)-19-fluoro-1α,25-dihydroxycholecalciferol
(6S)-6,19-ethano-25-hydroxy-6,19-dihydrovitamin D3 / (6S)-6,19-ethano-25-hydroxy-6,19-dihydrocholecalciferol
(E)-2-Octenyl 2-methyl-(E)-2-butenoate
(E)-3,7-Dimethyl-6-octenyl 3,7-dimethyl-2,6-octadienoate
(E,E)-3,7,11-Trimethyl-2,6,10-dodecatrienyl octanoate
(R)-1-O-[b-D-Glucopyranosyl-(1-6)-b-D-glucopyranoside]-1,3-octanediol
(Z)-3-Hexenyl hexadecanoate
(Z)-5-Dodecenyl (Z)-5-dodecenoate
1-(5Z,8Z,11Z,14Z,17Z-Eicosapentaenoyl)-sn-glycero-3-phosphocholine
1-(6-[5]-ladderane-hexanoyl)-2-(8-[3]-ladderane-octanyl)-sn-glycero-3-phospho-(1'-sn-glycerol)
1-(8-[5]-ladderane-octanoyl)-2-(8-[3]-ladderane-octanyl)-sn-glycerol
1-(9Z,1Z-octadecadienoyl)-2-(10Z,13Z,16Z,19Z-docosatetraenoyl)-3-O-[hydroxymethyl-N,N,N-trimethyl-beta-alanine]-glycerol
1,1,2-Triphenylpropane
1,2-Benzisothiazol-3(2H)-one
10,14-Dimethylpentadecyl butyrate
10-Hydroxy capric acid
10-Octadecynoic acid
10S,14S-Dimethyl-1-octadecene
11-acetoxy-3beta,6alpha-dihydroxy-24-methyl-27-nor-9,11-seco-5alpha-cholesta-7,22E-dien-9-one.
11-Cyclohexylundecanoic acid
11-dehydro-TXB2-d4
11-Eicosenoic acid, 14-hydroxy-, [R-(Z)]-; 11-Eicosenoic acid, 14-hydroxy-, (Z)-D-(+)-; Lesquerolic acid
11-O-Demethyl-17-O-deacetylvindoline
11Z-Heptadecenyl acetate
12-HpOME(10E)
12-hydroxy-5,8,10-heptadecatrienoic acid
12-Octadecynoic acid; 12-Stearolic acid
12S,13R-EpOME
12S-HEPE
13,19-Dimethylpentatriacontane
13S-HOTrE(gamma)
13S-HpOTrE
14-hydroxy-5Z-tetradecenoic acid
14R-HpOME(12E)
15R-PGE2 methyl ester, 15-acetate
16-Hydroxy hexadecanoic acid
16-hydroxy-9Z-hexadecenoic acid
17R-HDHA
1α,23-dihydroxy-24,25,26,27-tetranorvitamin D3 / 1α,23-dihydroxy-24,25,26,27-tetranorcholecalciferol
1α,25-dihydroxy-19-nor-22-oxavitamin D3 / 1α,25-dihydroxy-19-nor-22-oxacholecalciferol
1α-hydroxy-24-methylvitamin D2 / 1α-hydroxy-24-methylergocalciferol
2,4-dimethyl-tetradecanoic acid
20:2(5Z,9Z)(11Me,15Me,19Me)
20:3 Stigmasteryl ester
21-Fluoro-11beta,17-dihydroxy-6alpha-methylpregn-4-ene-3,20-dione
22:2(3Z,16Z)
25-hydroxy-16,17-didehydrovitamin D3 / 25-hydroxy-16,17-didehydrocholecalciferol
26,26,26,27,27,27-hexafluoro-25-hydroxyvitamin D3 / 26,26,26,27,27,27-hexafluoro-25-hydroxycholecalciferol
26:2(5Z,9Z)(24Me)
28-Glucosyl-3b,23-dihydroxy-12,19(29)-ursadien-28-oate 3-arabinoside
2-Angeloyl-9-(3-methyl-2E-pentenoyl)-2b,9a-dihydroxy-4Z,10(14)-oplopadien-3-one
2-hydroxy-heneicosanoic acid
2-hydroxy-tridecanoic acid
2R-hydroxy-linoleic acid
2Z-Penten-1-ol
2α-(3-Hydroxypropyl)-1α,25-dihydroxy-19-norvitamin D3
2β-hydroxyvitamin D3 / 2β-hydroxycholecalciferol
3',4',5'-Trimethoxycinnamyl alcohol acetate
3',4'-Dihydrorhodovibrin
30:4(15Z,18Z,21Z,24Z)
34:5(19Z,22Z,25Z,28Z,31Z)
34:6(16Z,19Z,22Z,25Z,28Z,31Z)
3alpha,12alpha,16alpha-Trihydroxy-5beta-cholan-24-oic Acid
3alpha,12beta-Dihydroxy-5beta-chol-6-en-24-oic Acid
3beta-Hydroxylanostane-7,11-dione acetate
3-methyl-nonanoic acid
3-Methyl-undecanoic acid
3Z,6Z,9Z,12Z,15Z-Pentacosapentaene
3Z,6Z,9Z,12Z,15Z-Tricosapentaene
4,4''-bis(N-feruloyl)serotonin
4,5β-Dihydrocortisone
4,8 dimethylnonanoyl carnitine
4alpha-methyl-24-methylene-cholestan-3beta,8beta,11beta-triol
4-Dodecylbenzenesulfonic acid
4-Hydroxybenzaldehyde
4-oxo-docosanoic acid
5alpha-Androstane-3beta,17beta-diol diacetate
5beta-Chola-8(14),11-dien-24-oic Acid
5-Pentacosyl-1,3-benzenediol
5-Tridecynoic acid
7,10-Heptadecadiynoic acid
7,11-Octadecadiynoic acid
7E,9E-Dodecadienyl acetate
7-oxo-11E,13-Tetradecadienoic acid
7-oxo-11E-Tetradecenoic acid
7Z,10Z,13Z-Docosatrienoic acid
7Z-Docosene
8E-Hydroxy-4,8-dimethyl-4,9-decadienal
9-deoxy-9-methylene-16,16-dimethyl -PGE2
9R-HOME(10E)
9Z,12Z,15E-Octadecatrienoic acid
9Z,12Z-Octadecadienyl acetate
9Z-Hexadecen-1-ol
Abietic acid
Aclacinomycin S
alhpa-tocopheronic acid
Allodeoxycholic acid
alpha-D-galactosyl undecaprenyl diphosphate
alpha-Ethyl-alpha,beta-diphenyl-2-pyridineethanol
Aspidodasycarpine
Aspidospermine
Atazanavir
bacteriohopane-,32,33,34-triol-35-cyclitolguanine
Brosimacutin C
Bufanolide skeleton
Buthiobate
C12:4n-2,4,8,10
C19:2n-6,9
C20 Sulfatide
C24 Sulfatide
C24:1 Sulfatide
Cer(d18:1/16:0)
Cer(d18:1/17:0)
Ceriporic acid B
Ceriporic acid C
CerP(d18:1/16:0)
Chlorovulone II
cholest-5,24-dien-3beta-ol 3-O-beta-D-glucopyranoside
cholesterol sulfate
cis-3-Hexenyl pyruvate
cis-Jasmone
Cucujolide IX
Cuscohygrine
Cyclovariegatin
DG(12:0/22:2(13Z,16Z)/0:0)[iso2]
DG(14:0/22:3(10Z,13Z,16Z)/0:0)[iso2]
DG(14:1(9Z)/22:3(10Z,13Z,16Z)/0:0)[iso2]
DG(15:0/22:3(10Z,13Z,16Z)/0:0)[iso2]
DG(15:1(9Z)/22:1(11Z)/0:0)[iso2]
DG(17:2(9Z,12Z)/19:0/0:0)[iso2]
DG(18:4(6Z,9Z,12Z,15Z)/18:4(6Z,9Z,12Z,15Z)/0:0)
DG(19:1(9Z)/16:1(9Z)/0:0)[iso2]
DG(19:1(9Z)/20:5(5Z,8Z,11Z,14Z,17Z)/0:0)[iso2]
DG(19:1(9Z)/22:6(4Z,7Z,10Z,13Z,16Z,19Z)/0:0)[iso2]
DG(22:4(7Z,10Z,13Z,16Z)/22:5(7Z,10Z,13Z,16Z,19Z)/0:0)[iso2]
DGTA(18:1/22:4(10Z,13Z,16Z,19Z))
diginatigenin
DL-10-hydroxy stearic acid
Docosanedioic acid
Dodecyl acetate
dodecyl undecanoate
Doxercalciferol
E,E-13-HpODE
Eicosanedioic acid
Epipregnanolone
Erinacine C
Erythrinasinate A
Erythromycin B
Erythromycin D
Etioporphyrin III
formyl 3,5-dimethyl-dodecanoate
FPL64176
Furmecyclox
Gamma-linolenyl carnitine
GlcCer(d16:1(4E)/20:0(2OH))
Heptadecyl acetate
Heptyl acetate
Herbimycin
Hericene A
hexyl hexadecanoate
Hiragonic acid
Homodolicholide
Jasmonic acid
Kolanone
Linoleamide
Linoleyl palmitate
L-Tryptophan
Lucidenic acid K
LysoPC(16:1(9Z))
LysoPC(18:2(9Z,12Z))
LysoPC(20:2(11Z,14Z))
LysoPC(20:3(8Z,11Z,14Z))
LysoPC(22:5(4Z,7Z,10Z,13Z,16Z))
LysoPC(22:6(4Z,7Z,10Z,13Z,16Z,19Z))
LysoPE(0:0/18:0)
LysoPE(0:0/18:1(11Z))
LysoPE(0:0/18:2(9Z,12Z))
LysoPE(0:0/20:2(11Z,14Z))
LysoPE(0:0/20:4(5Z,8Z,11Z,14Z))
LysoPE(0:0/22:6(4Z,7Z,10Z,13Z,16Z,19Z))
LysoPE(0:0/24:1(15Z))
LysoPE(0:0/24:6(6Z,9Z,12Z,15Z,18Z,21Z))
LysoPE(20:3(5Z,8Z,11Z)/0:0)
Marshmine
Mayolene-18
methyl 8-[2-(2-formyl-vinyl)-3-hydroxy-5-oxo-cyclopentyl]-octanoate
methyl 9-butylperoxy-10,12-octadecadienoate
Methyl jasmonate
methyl-10-hydroperoxy-8E,12Z,15Z-octadecatrienoate
Methyloctatropine
MG(0:0/22:2(13Z,16Z)/0:0)
MG(18:2(9Z,12Z)/0:0/0:0)[rac]
Monoolein
Myrtucommulone A
Myxochelin B
N-Acetyl-leucyl-leucine
N'-arachidonoyl-N''-diethyl ethylene diamine; N'-arachidonoyl-N''-diethylethylenediamine
N-Benzoyl-D-arginine
NeuAcalpha2-3Galbeta-Cer(d18:1/16:0)
NeuAcalpha2-3Galbeta-Cer(d18:1/20:0)
Ngaione (-)
N-hydroxy arachidonoyl amine
Nigakilactone B
N-Isobutyl-2,4,8-decatrienamide
Nitenin
N-Methylethanolamine phosphate
N-oleoyl tyrosine
N-palmitoyl glutamic acid
N-palmitoyl serine
N-palmitoyl tyrosine
N-stearoyl serine
N-stearoyl tyrosine
N-tryptophanyl-35-aminobacteriohopane-32,33,34-triol
Octadecyl fumarate
PA(18:0/13:0)
PA(21:0/16:0)
PA(O-16:0/12:0)
PC(14:0/0:0)[U]
PC(15:1(9Z)/21:0)
PC(16:0/0:0)[S]
PC(16:0/20:4(5Z,8Z,11Z,14Z))
PC(16:1(9Z)/2:0)
PC(17:1(10Z)/0:0)
PC(18:1(11Z)/20:2(11Z,14Z))
PC(18:1(9Z)/14:1(9Z))
PC(18:3(9Z,12Z,15Z)/0:0)[U]
PC(18:4(6Z,9Z,12Z,15Z)/13:0)
PC(19:1(9Z)/0:0)
PC(20:2(11Z,14Z)/15:1(9Z))
PC(20:3(5Z,8Z,11Z)/18:2(9Z,12Z))
PC(20:3(8Z,11Z,14Z)/14:0)
PC(20:3(8Z,11Z,14Z)/15:1(9Z))
PC(20:3(8Z,11Z,14Z)/20:5(5Z,8Z,11Z,14Z,17Z))
PC(20:4(8Z,11Z,14Z,17Z)/20:1(11Z))
PC(20:5(5Z,8Z,11Z,14Z,17Z)/20:2(11Z,14Z))
PC(22:0/12:0)[U]
PC(22:1(11Z)/15:1(9Z))
PC(22:2(13Z,16Z)/18:4(6Z,9Z,12Z,15Z))
PC(22:6(4Z,7Z,10Z,13Z,16Z,19Z)/19:0)
PC(O-16:0/0:0)[S]
PC(O-16:0/1:0)
PC(O-16:0/2:0)[U]
PC(O-18:0/1:0)
PC(O-18:0/2:0)[S]
PC(O-18:1(9Z)/0:0)
PC(O-18:1(9Z)/2:0)[S]
PC(O-19:0/22:0)
PC(P-18:1(11Z)/18:0)
PC(P-20:0/14:0)
PC(P-20:0/15:1(9Z))
PE(14:0/15:1(9Z))
PE(15:0/0:0)
PE(16:0/0:0)
PE(17:0/15:0)
PE(17:2(9Z,12Z)/17:0)
PE(18:0/0:0)
PE(18:0/18:3(9Z,12Z,15Z))[U]
PE(18:1(9Z)/0:0)[U]
PE(18:2(6Z,9Z)/18:2(6Z,9Z))[U]
PE(18:3(9Z,12Z,15Z)/15:0)
PE(18:3(9Z,12Z,15Z)/16:0)
PE(18:3(9Z,12Z,15Z)/22:1(13Z))
PE(20:3(5Z,8Z,11Z)/22:0)
PE(20:4(5Z,8Z,11Z,14Z)/0:0)
PE(21:0/22:4(7Z,10Z,13Z,16Z))
PE(21:0/22:6(4Z,7Z,10Z,13Z,16Z,19Z))
PE(22:1(11Z)/19:1(9Z))
PE(22:5(4Z,7Z,10Z,13Z,16Z)/18:2(9Z,12Z))
PE(22:5(7Z,10Z,13Z,16Z,19Z)/16:1(9Z))
PE(22:5(7Z,10Z,13Z,16Z,19Z)/18:1(9Z))
PE(22:6(4Z,7Z,10Z,13Z,16Z,19Z)/0:0)
PE(22:6(4Z,7Z,10Z,13Z,16Z,19Z)/19:0)
PE(24:1(15Z)/20:2(11Z,14Z))
PE(9:0/10:0)[U]
PE(9:0/9:0)[U]
PE(O-18:0/19:1(9Z))
PE(O-20:0/17:2(9Z,12Z))
PE(P-18:0/17:0)
PE(P-18:1(9Z)/20:5(5Z,8Z,11Z,14Z,17Z))
PE(P-20:0/19:1(9Z))
pentadecyl butyrate
Pentosidine
PGPC
Phytuberin
PI(18:0/0:0)
PI(20:1(11Z)/14:1(9Z))
PI(20:1(11Z)/18:3(6Z,9Z,12Z))
PI(20:4(5Z,8Z,11Z,14Z)/0:0)
PI(22:6(4Z,7Z,10Z,13Z,16Z,19Z)/17:1(9Z))
Pimozide
Pivaloylcarnitine
Prosopinine
PS(12:0/13:0)
PS(12:0/15:1(9Z))
PS(16:1(9Z)/21:0)
PS(17:0/20:2(11Z,14Z))
PS(17:1(9Z)/21:0)
PS(18:0/19:0)
PS(18:0/21:0)
PS(18:0/22:1(11Z))
PS(18:3(6Z,9Z,12Z)/21:0)
PS(19:0/21:0)
PS(19:0/22:4(7Z,10Z,13Z,16Z))
PS(19:1(9Z)/22:1(11Z))
PS(20:0/19:1(9Z))
PS(20:0/22:1(11Z))
PS(20:1(11Z)/22:1(11Z))
PS(20:2(11Z,14Z)/20:0)
PS(20:5(5Z,8Z,11Z,14Z,17Z)/22:0)
PS(21:0/15:1(9Z))
PS(21:0/17:0)
PS(22:0/22:4(7Z,10Z,13Z,16Z))
PS(22:0/22:6(4Z,7Z,10Z,13Z,16Z,19Z))
PS(22:1(11Z)/0:0)
PS(22:1(11Z)/20:5(5Z,8Z,11Z,14Z,17Z))
PS(22:4(7Z,10Z,13Z,16Z)/22:1(11Z))
PS(22:6(4Z,7Z,10Z,13Z,16Z,19Z)/21:0)
PS(O-16:0/13:0)
PS(O-16:0/18:3(9Z,12Z,15Z))
PS(O-16:0/22:0)
PS(O-18:0/0:0)
PS(O-20:0/0:0)
PS(P-16:0/0:0)
PS(P-16:0/13:0)
PS(P-16:0/14:1(9Z))
PS(P-16:0/15:1(9Z))
PS(P-16:0/16:1(9Z))
PS(P-16:0/17:2(9Z,12Z))
PS(P-18:0/20:2(11Z,14Z))
PS(P-20:0/18:3(6Z,9Z,12Z))
PS(P-20:0/20:3(8Z,11Z,14Z))
Quinestrol
Quinolin-2-ol
R-cucujolide V
Sambutoxin
SM(d16:1/16:0)
SM(d16:1/20:0)
SM(d17:1/17:0)
SM(d18:2/16:0)
SM(d18:2/24:1)
Sphinganine
Stearamide
Stoloniferone G
Taurocholic acid
Tauroursodeoxycholic acid
Teleocidin B-1
terpentecin
TG(12:0/12:0/12:0)
trans-dodec-3-enoic acid
TrHA
Tris(butoxyethyl)phosphate
Undecyl acetate
WIN I(S)
Zymosterone
